# Supplementary material for: The Anticancer Effect of Kaempferol Through Downregulation of CDKs and PD-L1 in Triple-Negative Breast Cancer Cells
Source: Cancers (Basel). 2025 Dec 6;17(24):3911. doi: 10.3390/cancers17243911 (PMC12730358; doi:10.3390/cancers17243911)
Supplement: Supplementary file 1 [file cancers-17-03911-s001.zip]

Archive with 1 entries (1 files):
- cancers-4011148-supplementary.pdf
